# Supplementary material for: Long-Read- and Short-Read-Based Whole-Genome Sequencing Reveals the Antibiotic Resistance Pattern of Helicobacter pylori
Source: Microbiol Spectr. 2023 Apr 17;11(3):e04522-22. doi: 10.1128/spectrum.04522-22 (PMC10269496; doi:10.1128/spectrum.04522-22)
Supplement: Supplemental file 1 — Supplemental material. Download spectrum.04522-22-s0002.xlsx, XLSX file, 0.02 MB [file spectrum.04522-22-s0002.xlsx]

## Sheet: 104
Strains	Gender	Age	LVX_MIC	LVX	TCY_MIC	TCY	CLR_MIC	CLR	MTZ_MIC	MTZ	AMX_MIC	AMX	FZD_MIC	FZD	GYRA	23S	16S	PBP1A	recA	rpsU	omp11	rdxA	Frx(A)	mdaB	fur	ribF
Hpfe0001	female	66	＜0.002	S	＜0.016	S	256	R	＜0.016	S	＜0.016	S	0.5	S		A2143G		T593G, G595S				T31E, D59N, R131K
Hpfe0002	female	75	0.002	S	＜0.016	S	＞256	R	0.19	S	＜0.016	S	0.064	S		A2143G						T31E, D59N, R131K	Q199ter
Hpfe0003	male	64	0.19	S	0.32	S	0.125	S	2	S	0.023	S	0.25	S				A474V				T31E, D59N, R131K
Hpfe0004	male	30	0.5	S	0.125	S	0.19	S	＞256	R	0.094	S	0.064	S				T593A, G595S				R16H, T31E, D59N, R131K	W30ter
Hpfe005	female	51	1.5	R	0.024	S	0.047	S	0.75	S	0.016	S	＜0.016	S	D91G							A143T, T31E, D59N, R131K
Hpfe0006	male	42	0.094	S	0.125	S	0.016	S	0.5	S	＜0.016	S	＜0.016	S								T31E, D59N, A118S, R131K	R206C
Hpfe0007	male	54	3	R	＜0.016	S	0.125	S	＞256	R	0.032	S	0.5	S				A474T				T31E, D59N, Q65frs
Hpfe0008	male	36	0.032	S	0.024	S	＜0.016	S	＞256	R	＜0.016	S	0.032	S								T31E, D59N, S108A, P166frs
Hpfe010	male	58	0.19	S	0.094	S	0.016	S	＞256	R	0.5	R	＜0.016	S				K464del, T593A				R16H, T31E, D59N, R131K
Hpfe0011	male	63	0.094	S	0.064	S	＞256	R	＞256	R	0.032	S	0.5	S		A2143G						T31E, D59N, R90frs	L134ter		P114S
Hpfe0012	male	52	＜0.002	S	＜0.016	S	＜0.016	S	＜0.016	S	＜0.016	S	0.5	S								T31E, D59N, R131K, G163D	Q199ter
Hpfe0013	male	56	0.094	S	0.032	S	0.094	S	＞256	R	0.016	S	0.5	S								T31E, D59N, R131K, G163D	A70frs
Hpfe0015	male	53	0.094	S	0.25	S	0.032	S	＞256	R	＜0.016	S	＜0.016	S								R16H, H17Y, T31E, D59N, R131K
Hpfe0016	female	69	＜0.002	S	＜0.016	S	＜0.016	S	＜0.016	S	＜0.016	S	0.25	S				T593A, G595S				T31E, D59N, R131K			P114S
Hpfe019	male	58	0.048	S	0.024	S	0.023	S	＞256	R	＜0.016	S	＜0.016	S								T31E, D59N, R131K, V192G
Hpfe0020	male	43	6	R	0.125	S	0.19	S	8	S	0.016	S	0.25	S	D91Y							T31E, D59N, R131K
Hpfe0021	female	29	12	R	＜0.016	S	＜0.016	S	＞256	R	＜0.016	S	0.5	S	N87K							T31E, Q50ter	G73frs
Hpfe022	male	47	0.25	S	0.19	S	＞256	R	＞256	R	0.047	S	0.5	S		A2143G						T31E, D59N, R131K	Split
Hpfe023	male	51	＜0.002	S	＜0.016	S	256	R	＜0.016	S	＜0.016	S	0.25	S		A2143G						T31E, D59N, E75ter
Hpfe024	male	58	＜0.002	S	＜0.016	S	＜0.016	S	＜0.016	S	＜0.016	S	0.064	S	N87K							T31E, D59N, R131K
Hpfe027	male	64	＜0.002	S	＜0.016	S	＜0.016	S	＜0.016	S	＜0.016	S	0.5	S								T31E, D59N, R131K	N22frs
Hpfe028	female	58	＜0.002	S	＜0.016	S	256	R	＜0.016	S	＜0.016	S	0.125	S		A2143G						T31E, D59N, A118S, R131K
Hpfe029	female	46	3	R	0.5	S	＞256	R	＞256	R	0.19	S	0.5	S		A2143G		T593A, G595S				S202P, T31E, D59N, R131K	Y19frs
Hpfe032	female	50	0.19	S	0.016	S	0.125	S	1.5	S	0.023	S	0.032	S								T31E, D59N, R131K	E75ter
Hpfe033	female	52	＜0.002	S	＜0.016	S	＜0.016	S	＞256	R	＜0.016	S	0.5	S								T31E, D59frs
Hpfe035	male	56	0.012	S	0.016	S	＜0.016	S	＞256	R	＜0.016	S	0.125	S								R16C, T31E, D59N, R131K
Hpfe036	male	41	0.19	S	0.064	S	＜0.016	S	＞256	R	＜0.016	S	＜0.016	S								T31E, D59N, R131K, G162frs	R206H
Hpfe037	male	50	＞32	R	0.38	S	0.023	S	0.75	S	0.016	S	0.032	S	N87K							T31E, D59N, A118S, R131K	Q145ter
Hpfe038	female	50	0.19	S	0.024	S	＞256	R	＞256	R	0.016	S	＜0.016	S		A2143G						T31E, D59frs	R132ter
Hpfe039	female	71	0.064	S	0.024	S	＜0.016	S	0.125	S	＜0.016	S	0.25	S								T31E, D59N, R131K
Hpfe040	male	47	＞32	R	0.094	S	0.047	S	0.38	S	0.016	S	0.125	S								T31E, D59N, R131K
Hpfe048	male	59	＜0.002	S	＜0.016	S	＜0.016	S	＜0.016	S	＜0.016	S	＜0.016	S								T31E, D59N, R131K, E175ter	R86ter
Hpfe049	male	47	0.048	S	0.016	S	0.016	S	0.19	S	＜0.016	S	0.25	S								T31E, M56I, D59N, R131K
Hpfe052	male	47	0.048	S	0.094	S	0.023	S	0.19	S	0.032	S	＜0.016	S								T31E, D59N, R131K
Hpfe053	male	52	0.25	S	0.19	S	1	R	＞256	R	0.64	R	＜0.016	S				A474V, T593P				T31E, D59N, R131K
Hpfe054	female	36	＞32	R	0.5	S	0.19	S	＞256	R	0.47	R	1	S	N87K							T31E, EIA41ins, D59N, R131K
Hpfe055	male	49	0.048	S	＜0.016	S	＜0.016	S	＞256	R	＜0.016	S	＜0.016	S				T593A, G595S				F22ter	A70ter
Hpfe056	male	58	0.19	S	0.094	S	0.25	S	＞256	R	＜0.016	S	0.064	S								T31E, D59N, R131K	N22ter
Hpfe057	female	68	0.125	S	0.38	S	0.125	S	0.19	S	0.023	S	0.064	S								T31E, D59N, R131K
Hpfe058	female	50	＞32	R	0.048	S	0.064	S	＞256	R	＜0.016	S	0.032	S	N87K							T31E, D59N, R131K	G73ter
Hpfe059	male	52	0.032	S	0.024	S	256	R	3	S	＜0.016	S	1	S		A2143G						T31E, D59N, R131K	A70ter
Hpfe060	female	46	＞32	R	0.125	S	＞256	R	1.5	S	0.064	S	＜0.016	S	N87I	A2143G						T31E, D59N, R131K	W30ter
Hpfe061	male	42	0.38	S	0.25	S	＞256	R	＞256	R	0.032	S	0.5	S		A2143G						R16C, T31E, D59N, V113frs	N22ter
Hpfe062	male	54	0.032	S	0.048	S	＞256	R	6	S	＜0.016	S	0.125	S		A2143G		S414R				R16H, T31E, D59N, A118S, R131K	A70ter
Hpfe063	male	57	＜0.002	S	＜0.016	S	256	R	＜0.016	S	＜0.016	S	0.5	S	N87V	A2142G		T593A, G595S				T31E, D59N, Q102ter
Hpfe064	female	70	2.5	R	0.19	S	0.5	S	3	S	0.047	S	0.064	S								T31E, D59N, R131K	W68ter
Hpfe065	male	44	＞32	R	0.094	S	＞256	R	＞256	R	0.5	R	0.5	S	N87K	A2143G		T593K				T31E, D59N, Q65frs
Hpfe066	female	50	＞32	R	0.19	S	＞256	R	＞256	R	0.25	S	0.032	S	N87K	A2143G		T593A, G595S				T31E, D59N, K64frs
Hpfe067	male	53	0.048	S	0.064	S	＜0.016	S	＞256	R	＜0.016	S	0.5	S								R16H, T31E, D59N, R131K	A138frs
Hpfe068	female	23	0.125	S	0.024	S	0.032	S	＞256	R	＜0.016	S	0.5	S								T31E, D59N, P115frs	A70ter
Hpfe069	female	52	0.016	S	＜0.016	S	＜0.016	S	＞256	R	＜0.016	S	0.25	S								G145R, T31E, D59N, R131K
Hpfe070	male	31	0.064	S	0.024	S	＜0.016	S	1.5	S	＜0.016	S	0.032	S								T31E, D59N, R131K
Hpfe072	female	46	＞32	R	0.064	S	＞256	R	＞256	R	＜0.016	S	0.25	S		A2143G						S43del, T31E, D59N, R131K
Hpfe073	male	45	0.048	S	0.125	S	0.023	S	96	R	＜0.016	S	0.125	S								R16H, T31E, D59N, R131K
Hpfe074	male	50	0.048	S	0.094	S	0.016	S	＞256	R	＜0.016	S	＜0.016	S								R16H, T31E, D59N, R131K	R206H
Hpfe075	female	50	＞32	R	0.064	S	＞256	R	＞256	R	0.032	S	0.25	S	N87K	A2143G		T593A, G595S				F28frs	R106ter
Hpfe076	female	43	＞32？	R	0.38	S	＞256	R	＞256	R	＜0.016	S	0.032	S	N87K	A2143G						T31E, D59N, R131K	G37ter
Hpfe077	female	70	0.002	S	＜0.016	S	＜0.016	S	＜0.016	S	＜0.016	S	＜0.016	S								T31E, D59N, A118S, R131K	G187ter
Hpfe078	male	49	＞32	R	0.064	S	＜0.016	S	＞256	R	＜0.016	S	0.25	S				A474T				pseudo	G73ter
Hpfe079	male	46	0.25	S	0.38	S	0.19	S	＞256	R	0.19	S	＜0.016	S				V469A, Y637ter				Y26frs
Hpfe080	male	52	2.5	R	1	S	0.016	S	＞256	R	0.064	S	0.125	S			A926C					E27frs
Hpfe081	male	50	0.5	S	0.125	S	0.19	S	＞256	R	0.75	R	0.5	S				S414R, T593G, G595S				T31E, D59N, Y109ter
Hpfe082	male	20	0.38	S	＜0.016	S	256	R	＜0.016	S	＜0.016	S	0.032	S		A2143G		A474T				T31E, Q50ter	N120ter
Hpfe083	male	78	8	R	0.125	S	0.094	S	＞256	R	0.38	R	0.5	S	N87K			T593K				T31E, Q50ter
Hpfe084	male	57	＞32	R	0.38	S	＞256	R	＞256	R	0.064	S	0.25	S	N87K	A2143G						T31E, D59N, K64frs	G73ter
Hpfe085	female	36	0.094	S	0.25	S	0.032	S	＞256	R	0.064	S	0.25	S								T31E, L33ter	R206H
Hpfe086	male	49	0.19	S	0.032	S	＜0.016	S	＞256	R	＜0.016	S	＜0.016	S								T31E, D59N, P106ter	R206L
Hpfe087	male	51	0.19	S	0.38	S	0.016	S	64	R	＞256	R	0.125	S				G595S				R16H, T31E, D59N, R131K
Hpfe088	female	41	0.25	S	0.19	S	0.047	S	＞256	R	0.016	S	＜0.016	S								G163D, T31E, D59N, R131K	R206H
Hpfe089	male	46	0.5	S	0.75	S	1.5	R	＞256	R	8	R	0.064	S		A2143G						T31E, D59N, R131K	G73ter
Hpfe090	female	47	＞32	R	1	S	＞256	R	＞256	R	0.064	S	0.5	S	N87K	A2142G						T31E, D59N
Hpfe091	female	49	＜0.002	S	＜0.016	S	0.25	S	＜0.016	S	＜0.016	S	0.064	S								G145M, T31E, D59N, R131K
Hpfe092	female	71	0.38	S	0.094	S	64	R	＞256	R	0.023	S	0.5	S		A2143G						T31E, D59N, R131K	V99ter
Hpfe093	female	47	0.064	S	0.016	S	0.19	S	8	S	0.032	S	0.064	S								T31E, R131K	R106frs
Hpfe094	male	37	＜0.002	S	＜0.016	S	＜0.016	S	＜0.016	S	＜0.016	S	0.25	S								R16C, T31E, D59N, R131K
Hpfe095	female	49	＞32	R	0.38	S	4	R	＞256	R	＞256	R	0.5	S		A2143G						C19F, T31E, D59N, R131K
Hpfe096	male	52	＜0.002	S	＜0.016	S	256	R	＜0.016	S	＜0.016	S	＜0.016	S		A2143G		A474T				T31E, D59N, R131K	A70frs
Hpfe097	male	51	＞32	R	0.19	S	＞256	R	＞256	R	0.016	S	0.125	S	N87K	A2143G		G595S				R16C, T31E, D59N, R131K, K198H	V34frs
Hpfe098	male	49	0.125	S	0.125	S	256	R	＞256	R	0.016	S	＜0.016	S								Y47C, T31E, D59N, R131K	Q145ter
Hpfe099	male	61	0.25	S	0.25	S	0.032	S	＞256	R	0.016	S	0.032	S								C19ter	G165W
Hpfe100	male	66	0.064	S	0.048	S	0.023	S	2	S	＜0.016	S	＜0.016	S								T31E, D59N, A118S, R131K
Hpfe101	male	59	＜0.002	S	0.094	S	＞256	R	＞256	R	＜0.016	S	0.5	S		A2143G						S43L, T31E, D59N, R131K
Hpfe102	female	51	＞32	R	0.25	S	32	R	＞256	R	0.064	S	0.5	S	N87D	A2143G		G595S				R16H, T31E, D59N, R131K
Hpfe103	female	65	＜0.002	S	＜0.016	S	＜0.016	S	＜0.016	S	＜0.016	S	0.5	S	N87K							T31E, D59N, R131K
Hpfe104	male	35	＜0.002	S	＜0.016	S	＜0.016	S	＜0.016	S	＜0.016	S	0.032	S								T31E, D59N, K78ter
Hpfe105	male	53	6	R	0.5	S	24	R	＞256	R	0.032	S	0.5	S	D91Y	A2143G						E15ter	Q145ter
Hpfe106	male	53	0.38	S	0.38	S	0.023	S	＞256	R	4	R	0.5	S				G595S				R16C, T31E, D59N, R131K
Hpfe107	male	53	0.125	S	0.5	S	0.023	S	＞256	R	0.023	S	0.25	S								T31E, D59N, V192W, K198N
Hpfe108	male	39	＜0.002	S	＜0.016	S	＜0.016	S	＜0.016	S	＜0.016	S	0.032	S								T31E, D59N, R131K	R132ter
Hpfe109	female	56	0.25	S	0.38	S	1.5	R	＞256	R	8	R	0.5	S								R16H, T31E, D59N, R131K
Hpfe110	male	64	0.048	S	0.016	S	0.023	S	＞256	R	＜0.016	S	0.25	S								G145R, T31E, D59N, R131K
Hpfe112	male	41	4	R	＜0.016	S	＜0.016	S	＜0.016	S	＜0.016	S	＜0.016	S	D91G							R16C, T31E, D59N	A70ter
Hpfe113	male	53	0.5	S	0.19	S	1	R	＞256	R	6	R	0.5	S		A2142G*						T31E, D59N, F72frs	W68ter
Hpfe114	male	58	4	R	0.125	S	＞256	R	4	S	＜0.016	S	0.25	S	A88V	A2143G						T31E, D59N, R131K	W68ter
Hpfe115	male	56	0.19	S	0.19	S	1	R	＞256	R	0.016	S	0.5	S	N87Y	A2143G		F366L, A474T, T593A, G595S				T31ED, D59N, R131K, Q146ter	R206K
Hpfe118	male	61	＞32	R	0.19	S	48	R	＞256	R	0.023	S	0.5	S	N87K	A2143G						T31E, Q50ter	A85frs
Hpfe119	male	56	0.38	S	0.19	S	256	R	＞256	R	8	R	0.25	S		A2412G		T593A, G595S				T31E, Q50R, D59N, R131K	R206K
Hpfe120	male	59	0.19	S	0.38	S	0.125	S	＞256	R	＜0.016	S	0.032	S								T31E, D59N, R131K, G163D
Hpfe122	female	58	12	R	0.19	S	12	R	＞256	R	0.047	S	0.5	S	N87K	A2143G		A474V, T593A				S43L, T31E, D59N, R131K	R206H
Hpfe123	male	73	0.5	S	0.19	S	0.25	S	＞256	R	4	R	0.25	S								T31E, Q50ter
Hpfe124	female	52	＜0.002	S	＜0.016	S	＜0.016	S	＜0.016	S	＜0.016	S	0.25	S								T31E, E74ter, D59N
Hpfe125	male	53	＜0.002	S	＜0.016	S	＜0.016	S	＜0.016	S	＜0.016	S	0.25	S								R16C, T31E, D59N, R131K
Hpfe126	male	47	0.75	S	0.38	S	12	R	＞256	R	0.047	S	0.5	S		A2143G		A474T				T31frs	L181frs
Hpfe127	male	29	0.19	S	0.25	S	＞256	R	＞256	R	＜0.016	S	0.5	S		A2143G		T593A, G595S				R16H, T31E, D59N, R131K
ter: termination code in the site
frs: frame shift in the site, and thus termination in a few following codes
del: the amimo acid(s) is missing in the gene of the strain
ins: aminio acid(s) insertion in the site in the gene of the strains
split: the gene was splited into two fragments, and located in two chromosomal locations
pseuo: the gene in the strain was a pseudo gene, due to early termination or start code misssing
no mutation in recA (Y103H, S121D), omp11 (A1290D), rpsU (D13T), mdaB (R99I, G98D) and ribF (T222M, A227T) related to MTZ resistance was found
