# Supplementary material for: Long-Read- and Short-Read-Based Whole-Genome Sequencing Reveals the Antibiotic Resistance Pattern of Helicobacter pylori
Source: Microbiol Spectr. 2023 Apr 17;11(3):e04522-22. doi: 10.1128/spectrum.04522-22 (PMC10269496; doi:10.1128/spectrum.04522-22)
Supplement: Supplemental file 3 — Supplemental material. Download spectrum.04522-22-s0003.xlsx, XLSX file, 0.01 MB [file spectrum.04522-22-s0003.xlsx]

## Sheet: Sheet1
Chromosome	Sites	Nucleotide of Reference	Nucleotide of Variant Allele	Consensus	Reads support Ref	Reads support Var	Variant Frequency (%)	strain
16S	92	T	G	K	706	646	47.75	Hpfe126
16S	189	C	T	Y	1020	922	47.45	Hpfe126
16S	328	C	T	Y	534	600	52.91	Hpfe113
23S_5S	3108	T	A	W	60	99	62.26	Hpfe019
23S_5S	3111	A	G	R	15	97	57.74	Hpfe019
23S_5S	3108	T	A	W	51	68	57.14	Hpfe038
23S_5S	3111	A	G	R	0	67	52.34	Hpfe038
23S_5S	14	C	T	Y	345	339	49.56	Hpfe064
23S_5S	3108	T	A	W	61	87	58.78	Hpfe033
23S_5S	3111	A	G	R	13	87	57.62	Hpfe033
23S_5S	2978	T	C	Y	618	42	6.36	Hpfe066
23S_5S	3108	T	A	W	44	111	71.61	Hpfe068
23S_5S	3111	A	G	R	16	111	66.47	Hpfe068
23S_5S	497	C	T	Y	1176	1024	46.55	Hpfe092
23S_5S	508	C	T	Y	988	1150	53.76	Hpfe092
23S_5S	615	G	A	R	1109	982	46.96	Hpfe092
23S_5S	879	A	G	R	1102	1093	49.79	Hpfe092
23S_5S	1023	G	A	R	1031	1046	50.36	Hpfe092
23S_5S	1305	A	G	R	948	896	48.59	Hpfe092
23S_5S	1451	G	A	R	1104	937	45.89	Hpfe092
23S_5S	1466	C	T	Y	1108	957	46.32	Hpfe092
23S_5S	1477	G	A	R	976	1109	53.19	Hpfe092
23S_5S	1513	G	A	R	1180	976	45.27	Hpfe092
23S_5S	1596	C	T	Y	1186	1066	47.34	Hpfe092
23S_5S	1625	C	T	Y	1189	1114	48.35	Hpfe092
23S_5S	2143	A	G	R	1222	1156	48.61	Hpfe092
23S_5S	2195	C	T	Y	1137	1124	49.71	Hpfe092
23S_5S	2916	C	T	Y	801	752	48.42	Hpfe092
23S_5S	2996	C	T	Y	420	67	13.76	Hpfe092
23S_5S	3000	A	G	R	395	399	50.25	Hpfe092
23S_5S	3039	A	C	M	255	224	46.67	Hpfe092
23S_5S	3063	T	C	Y	123	129	51.19	Hpfe092
23S_5S	3111	A	G	R	106	65	38.01	Hpfe092
23S_5S	3124	T	C	Y	135	109	44.67	Hpfe092
23S_5S	3108	T	A	W	69	39	36.11	Hpfe055
23S_5S	3111	A	G	R	25	38	35.19	Hpfe055
23S_5S	15	G	A	R	344	363	51.34	Hpfe0020
23S_5S	2811	C	T	Y	836	838	50.03	Hpfe032
23S_5S	720	A	G	R	1823	1629	47.19	Hpfe058
23S_5S	2916	C	T	Y	1620	1307	44.61	Hpfe058
23S_5S	2921	T	C	Y	1325	1590	54.55	Hpfe058
23S_5S	2996	C	T	Y	804	871	51.97	Hpfe058
23S_5S	3039	A	C	M	570	487	45.99	Hpfe058
23S_5S	3108	T	A	W	193	29	13.06	Hpfe058
23S_5S	3124	T	C	Y	221	185	45.57	Hpfe058
23S_5S	2195	C	T	Y	618	608	49.51	Hpfe089
23S_5S	2631	T	G	K	2132	117	5.2	Hpfe119
23S_5S	2599	G	A	R	1195	1270	51.52	Hpfe124
23S_5S	2143	A	G	R	877	799	47.67	Hpfe061
23S_5S	1056	G	A	R	988	945	48.86	Hpfe106
23S_5S	156	G	A	R	782	720	47.94	Hpfe125
23S_5S	3088	C	A	M	34	76	69.09	Hpfe071
23S_5S	3089	C	A	M	34	76	69.09	Hpfe071
23S_5S	1723	C	T	Y	572	514	47.33	Hpfe0002
23S_5S	3104	A	-AG	*/-AG	100	14	12.28	Hpfe019
23S_5S	3111	A	G	*/+G	15	56	33.33	Hpfe019
23S_5S	3111	A	G	*/+G	0	61	47.66	Hpfe038
23S_5S	3111	A	G	*/+G	13	51	33.77	Hpfe033
23S_5S	3111	A	G	*/+G	16	40	23.95	Hpfe068
23S_5S	2846	A	+C	*/+C	65	138	5.21	Hpfe072
23S_5S	3144	T	-C	*/-C	184	148	44.58	Hpfe092
23S_5S	3180	C	-G	*/-G	199	238	54.46	Hpfe092
23S_5S	3330	T	-G	*/-G	197	109	35.62	Hpfe092
23S_5S	3111	A	+G	*/+G	25	45	41.67	Hpfe055
23S_5S	3111	A	G	*/+G	5	40	15.81	Hpfe0016
23S_5S	3063	T	+A	*/+A	167	94	36.02	Hpfe056
23S_5S	3111	A	G	*/+G	7	36	5.55	Hpfe059
23S_5S	2781	T	+C	*/+C	115	10	7.87	Hpfe073
23S_5S	3111	A	G	*/+G	8	49	13.8	Hpfe088
23S_5S	736	G	+A	*/+A	182	12	6.19	Hpfe091
23S_5S	2782	C	+G	*/+G	255	18	6.59	Hpfe091
23S_5S	1511	C	+T	*/+T	2129	1711	44.56	Hpfe058
23S_5S	2976	G	+C	*/+C	93	1066	51.5	Hpfe058
23S_5S	2976	G	+C	*/+T	93	910	43.96	Hpfe058
23S_5S	3111	A	G	*/+G	3	38	16.74	Hpfe058
23S_5S	3144	T	-C	*/-C	287	283	49.65	Hpfe058
23S_5S	3087	A	+AAAT	*/+AAAT	119	46	27.71	Hpfe071
23S_5S	3092	C	-T	*/-T	95	15	13.64	Hpfe071
